# Supplementary material for: Key Component Analysis of the Time Toxicity Interaction of Five Antibiotics to Q67
Source: Toxics. 2024 Jul 19;12(7):521. doi: 10.3390/toxics12070521 (PMC11281310; doi:10.3390/toxics12070521)
Supplement: Supplementary file 1 [file toxics-12-00521-s001.zip]

Archive with 1 entries (1 files):
- toxics-3087804-supplementary.pdf
